# Supplementary material for: Fibroblast-Derived Extracellular Vesicles Induce Colorectal Cancer Progression by Transmitting Amphiregulin
Source: Front Cell Dev Biol. 2020 Jul 7;8:558. doi: 10.3389/fcell.2020.00558 (PMC7381355; doi:10.3389/fcell.2020.00558)
Supplement: Supplementary file 2 [file Table_5.xlsx]

## Sheet: Ct_values
Table S5. Ct values detected by TaqMan miRNA array cards from EVs isolated by anti-CD63 and anti-CD81-coated beads.
Detector	Medium1	Medium2	Ctr1	Ctr2	Ctr3	TGF1	TGF2	TGF3
hsa-let-7a	Undetermined	Undetermined	Undetermined	Undetermined	Undetermined	Undetermined	Undetermined	Undetermined
hsa-let-7c	Undetermined	Undetermined	33.949917	33.99086	38.976463	33.981987	35.999393	33.96267
hsa-let-7d	Undetermined	Undetermined	32.984287	32.978256	32.99336	30.970493	31.970814	31.958323
hsa-let-7e	Undetermined	Undetermined	30.968554	28.106056	29.966698	27.977762	29.011261	27.986492
hsa-let-7f	Undetermined	Undetermined	Undetermined	Undetermined	Undetermined	Undetermined	Undetermined	Undetermined
hsa-let-7g	Undetermined	Undetermined	31.977472	31.979713	32.992332	31.017069	31.998251	32.000782
hsa-miR-1	Undetermined	Undetermined	Undetermined	Undetermined	Undetermined	37.96299	Undetermined	36.975697
hsa-miR-9	Undetermined	Undetermined	Undetermined	Undetermined	Undetermined	Undetermined	Undetermined	Undetermined
hsa-miR-10a	Undetermined	Undetermined	31.981146	31.981203	32.96164	29.965624	29.963816	31.986477
hsa-miR-10b	Undetermined	Undetermined	Undetermined	Undetermined	Undetermined	Undetermined	Undetermined	Undetermined
U6 snRNA	35.961937	37.96325	25.844599	26.378557	25.95942	24.6242	24.587452	24.680185
U6 snRNA	35.64178	Undetermined	25.954678	26.177309	25.688	24.52074	24.668053	24.709738
hsa-miR-15a	Undetermined	Undetermined	Undetermined	Undetermined	Undetermined	Undetermined	Undetermined	Undetermined
hsa-miR-15b	Undetermined	Undetermined	Undetermined	38.00422	37.959637	38.031166	38.012665	37.993614
hsa-miR-16	Undetermined	Undetermined	29.98012	28.964808	29.968771	27.956654	28.98465	29.983751
hsa-miR-17	Undetermined	Undetermined	28.971087	27.956923	28.972954	26.954153	26.949314	27.95719
hsa-miR-18a	Undetermined	Undetermined	31.97717	Undetermined	Undetermined	Undetermined	Undetermined	Undetermined
hsa-miR-18b	Undetermined	Undetermined	Undetermined	Undetermined	Undetermined	Undetermined	Undetermined	Undetermined
hsa-miR-19a	Undetermined	Undetermined	32.99168	31.965048	33.977207	30.971045	30.97272	32.963882
hsa-miR-19b	Undetermined	Undetermined	28.977652	28.991928	28.982504	26.988949	26.972628	27.98104
hsa-miR-20a	Undetermined	Undetermined	29.978657	29.978697	30.981022	27.97705	28.972946	29.997948
hsa-miR-20b	Undetermined	Undetermined	32.97268	32.984978	33.995304	31.979315	31.981173	32.97873
hsa-miR-21	Undetermined	Undetermined	27.965803	27.982994	28.970676	24.977398	25.96898	26.97183
hsa-miR-22	Undetermined	Undetermined	Undetermined	Undetermined	Undetermined	Undetermined	Undetermined	Undetermined
hsa-miR-23a	Undetermined	Undetermined	32.02609	31.0324	31.946623	29.954578	31.030327	31.044243
hsa-miR-23b	Undetermined	Undetermined	Undetermined	Undetermined	Undetermined	Undetermined	Undetermined	Undetermined
hsa-miR-24	Undetermined	Undetermined	24.984896	23.994427	24.980253	21.973429	22.988651	23.983917
hsa-miR-25	Undetermined	Undetermined	33.941837	32.95586	34.95094	31.952374	32.96123	32.959446
hsa-miR-26a	Undetermined	Undetermined	29.978184	29.975187	30.977886	27.969929	28.979877	28.975489
hsa-miR-26b	Undetermined	Undetermined	33.966747	33.032	33.992413	30.98873	30.965311	32.970173
hsa-miR-27a	Undetermined	Undetermined	31.956005	30.954155	32.961178	28.927774	28.935635	30.952354
hsa-miR-27b	Undetermined	Undetermined	33.98463	31.949312	32.966923	30.980137	30.978443	30.950245
hsa-miR-28-3p	Undetermined	Undetermined	31.980606	30.979572	31.965307	30.992775	30.969631	30.961245
hsa-miR-28	Undetermined	Undetermined	33.969017	32.969982	34.967266	31.964033	31.958805	32.977436
U6 snRNA	Undetermined	35.179302	25.912567	26.595167	25.94859	24.90418	24.818542	24.985027
U6 snRNA	Undetermined	Undetermined	25.914179	26.893797	25.84436	24.767826	25.008358	24.961782
hsa-miR-29a	Undetermined	Undetermined	28.948832	27.946737	28.952877	26.944302	27.945095	28.949629
hsa-miR-29b	Undetermined	Undetermined	36.00552	34.978085	Undetermined	Undetermined	Undetermined	Undetermined
hsa-miR-29c	Undetermined	Undetermined	36.98045	35.984077	37.983128	33.98276	34.990173	35.98232
hsa-miR-30b	Undetermined	Undetermined	29.977394	28.979883	29.98097	28.998442	28.991783	29.982555
hsa-miR-30c	Undetermined	Undetermined	28.960295	27.943026	28.944864	27.968134	27.984903	28.953672
hsa-miR-31	Undetermined	Undetermined	29.982088	28.989943	29.975079	26.982225	27.986984	28.983393
hsa-miR-32	Undetermined	Undetermined	Undetermined	Undetermined	Undetermined	Undetermined	Undetermined	Undetermined
hsa-miR-33b	Undetermined	Undetermined	Undetermined	Undetermined	Undetermined	Undetermined	Undetermined	Undetermined
hsa-miR-34a	Undetermined	Undetermined	32.00482	30.946573	32.000492	30.011002	29.989079	31.0061
hsa-miR-34c	Undetermined	Undetermined	Undetermined	Undetermined	Undetermined	Undetermined	Undetermined	38.052826
hsa-miR-92a	Undetermined	Undetermined	30.98449	30.980917	32.98828	29.989809	29.986084	29.972347
mmu-miR-93	Undetermined	Undetermined	30.971039	29.985155	30.98033	28.977568	29.983206	29.98366
hsa-miR-95	Undetermined	Undetermined	Undetermined	Undetermined	Undetermined	Undetermined	35.994038	Undetermined
mmu-miR-96	Undetermined	Undetermined	Undetermined	Undetermined	Undetermined	Undetermined	Undetermined	Undetermined
hsa-miR-98	Undetermined	Undetermined	Undetermined	Undetermined	Undetermined	Undetermined	Undetermined	Undetermined
hsa-miR-99a	Undetermined	Undetermined	28.973309	26.96614	29.01464	26.985258	27.031212	27.96345
hsa-miR-99b	Undetermined	Undetermined	30.0224	28.969265	29.975199	27.956354	27.989027	28.955097
hsa-miR-100	Undetermined	Undetermined	28.985476	27.968534	29.000542	26.96412	26.98124	27.969145
hsa-miR-101	Undetermined	Undetermined	Undetermined	Undetermined	Undetermined	35.98715	36.962936	34.954796
hsa-miR-103	Undetermined	Undetermined	Undetermined	32.959587	Undetermined	32.973827	32.992844	33.983505
hsa-miR-105	Undetermined	Undetermined	Undetermined	Undetermined	Undetermined	Undetermined	Undetermined	Undetermined
hsa-miR-106a	Undetermined	Undetermined	28.982914	27.951248	28.967955	26.959259	26.960901	27.971664
RNU44	Undetermined	Undetermined	Undetermined	Undetermined	Undetermined	29.287188	Undetermined	30.00166
hsa-miR-106b	Undetermined	Undetermined	Undetermined	32.95915	33.969105	30.955795	31.968786	32.954426
hsa-miR-107	Undetermined	Undetermined	Undetermined	Undetermined	Undetermined	Undetermined	Undetermined	Undetermined
hsa-miR-122	Undetermined	Undetermined	Undetermined	35.012634	Undetermined	Undetermined	Undetermined	Undetermined
mmu-miR-124a	Undetermined	Undetermined	Undetermined	Undetermined	Undetermined	Undetermined	Undetermined	Undetermined
hsa-miR-125a-3p	Undetermined	Undetermined	Undetermined	36.97561	Undetermined	Undetermined	36.998173	36.98471
hsa-miR-125a-5p	Undetermined	Undetermined	32.976585	30.974302	32.0102	29.966415	30.988697	31.99569
hsa-miR-125b	Undetermined	Undetermined	28.991749	27.972292	28.9732	26.97537	26.98434	27.958933
hsa-miR-126	Undetermined	Undetermined	33.983574	34.983696	34.981003	31.982626	33.000286	33.97984
hsa-miR-127	Undetermined	Undetermined	30.965496	29.951687	30.961527	28.95184	29.990213	29.961632
hsa-miR-127-5p	Undetermined	Undetermined	Undetermined	Undetermined	Undetermined	Undetermined	Undetermined	Undetermined
hsa-miR-128a	Undetermined	Undetermined	38.00889	33.98538	33.96098	34.96607	33.992653	35.992935
mmu-miR-129-3p	Undetermined	Undetermined	Undetermined	Undetermined	34.972866	Undetermined	34.990017	34.98846
hsa-miR-129	Undetermined	Undetermined	Undetermined	Undetermined	Undetermined	Undetermined	Undetermined	Undetermined
hsa-miR-130a	Undetermined	Undetermined	32.984177	31.969904	32.99338	31.005898	31.994732	33.00786
hsa-miR-130b	Undetermined	Undetermined	32.966164	32.958595	Undetermined	31.963018	32.967266	32.970108
hsa-miR-132	Undetermined	Undetermined	32.989563	30.969568	31.010561	28.991505	29.984991	30.990631
hsa-miR-133a	Undetermined	Undetermined	33.97143	36.022045	Undetermined	32.986874	33.99774	33.98039
hsa-miR-133b	Undetermined	Undetermined	Undetermined	Undetermined	Undetermined	Undetermined	Undetermined	37.919956
mmu-miR-134	Undetermined	Undetermined	29.994558	29.98101	30.009449	29.000784	28.972466	29.960682
hsa-miR-135a	Undetermined	Undetermined	Undetermined	Undetermined	Undetermined	Undetermined	Undetermined	Undetermined
hsa-miR-135b	Undetermined	Undetermined	Undetermined	Undetermined	Undetermined	Undetermined	36.98431	Undetermined
hsa-miR-136	Undetermined	Undetermined	Undetermined	Undetermined	Undetermined	Undetermined	36.95318	Undetermined
mmu-miR-137	Undetermined	Undetermined	Undetermined	34.960228	Undetermined	33.972168	Undetermined	Undetermined
hsa-miR-138	Undetermined	Undetermined	31.974314	31.96675	31.955296	29.970016	30.972443	31.968416
hsa-miR-139-3p	Undetermined	Undetermined	Undetermined	Undetermined	Undetermined	Undetermined	Undetermined	Undetermined
hsa-miR-139-5p	Undetermined	Undetermined	Undetermined	Undetermined	34.02924	31.97134	32.977085	31.992323
hsa-miR-140-3p	Undetermined	Undetermined	35.97437	36.977276	36.984432	34.983444	35.982067	34.97338
mmu-miR-140	Undetermined	Undetermined	32.975754	32.96286	33.976807	30.959845	31.950893	32.964153
hsa-miR-141	Undetermined	Undetermined	Undetermined	Undetermined	Undetermined	Undetermined	Undetermined	Undetermined
hsa-miR-142-3p	Undetermined	Undetermined	35.9816	37.982677	Undetermined	Undetermined	33.979385	Undetermined
hsa-miR-142-5p	Undetermined	Undetermined	Undetermined	Undetermined	Undetermined	37.990845	Undetermined	Undetermined
hsa-miR-143	Undetermined	Undetermined	31.980688	30.99296	31.995258	28.970364	28.95947	29.975327
hsa-miR-145	Undetermined	Undetermined	25.981737	26.001907	26.97957	23.977097	23.964474	24.976078
hsa-miR-146a	Undetermined	Undetermined	30.966469	30.975693	30.992592	28.997683	29.974508	30.986422
hsa-miR-146b-3p	Undetermined	Undetermined	Undetermined	Undetermined	Undetermined	Undetermined	Undetermined	Undetermined
hsa-miR-146b	Undetermined	Undetermined	31.98576	31.971596	32.998074	29.986843	30.982784	31.981855
hsa-miR-147b	Undetermined	Undetermined	Undetermined	Undetermined	Undetermined	Undetermined	Undetermined	Undetermined
hsa-miR-148a	Undetermined	Undetermined	Undetermined	Undetermined	Undetermined	33.934513	Undetermined	34.973946
hsa-miR-148b	Undetermined	Undetermined	Undetermined	35.01276	Undetermined	32.873417	35.966785	Undetermined
hsa-miR-149	Undetermined	Undetermined	29.966377	28.968899	30.015163	28.94545	28.974155	29.963829
hsa-miR-150	Undetermined	Undetermined	Undetermined	Undetermined	Undetermined	Undetermined	Undetermined	Undetermined
hsa-miR-152	Undetermined	Undetermined	31.960627	30.95186	31.98077	29.973106	29.954967	30.986954
mmu-miR-153	Undetermined	Undetermined	Undetermined	Undetermined	Undetermined	Undetermined	Undetermined	Undetermined
hsa-miR-154	Undetermined	Undetermined	Undetermined	Undetermined	Undetermined	Undetermined	Undetermined	Undetermined
hsa-miR-181a	Undetermined	Undetermined	31.94244	30.951569	34.005974	29.968666	29.976192	30.961365
hsa-miR-181c	Undetermined	Undetermined	36.003788	Undetermined	Undetermined	35.9786	36.022915	33.95612
hsa-miR-182	Undetermined	Undetermined	Undetermined	Undetermined	Undetermined	Undetermined	Undetermined	Undetermined
RNU48	Undetermined	Undetermined	29.973585	30.990255	29.981602	26.97309	28.996618	27.97082
hsa-miR-183	Undetermined	Undetermined	Undetermined	Undetermined	Undetermined	Undetermined	Undetermined	Undetermined
hsa-miR-184	Undetermined	Undetermined	34.93817	Undetermined	34.948723	Undetermined	35.953377	36.971687
hsa-miR-185	Undetermined	Undetermined	33.92559	33.935253	Undetermined	32.984318	32.986523	35.00995
hsa-miR-186	Undetermined	Undetermined	29.96818	28.959454	29.959745	27.965542	27.947239	29.971998
mmu-miR-187	Undetermined	Undetermined	Undetermined	Undetermined	Undetermined	Undetermined	Undetermined	Undetermined
hsa-miR-188-3p	Undetermined	Undetermined	Undetermined	Undetermined	Undetermined	Undetermined	Undetermined	Undetermined
hsa-miR-190	Undetermined	Undetermined	Undetermined	Undetermined	Undetermined	Undetermined	Undetermined	Undetermined
hsa-miR-191	Undetermined	Undetermined	26.960558	26.977058	26.967365	24.973751	25.993584	26.971666
hsa-miR-192	Undetermined	Undetermined	Undetermined	38.009865	Undetermined	37.95921	35.994755	Undetermined
hsa-miR-193a-3p	Undetermined	Undetermined	Undetermined	36.9738	Undetermined	Undetermined	36.96887	Undetermined
hsa-miR-193a-5p	Undetermined	Undetermined	28.981544	28.97823	29.987167	28.96707	28.994844	29.990572
hsa-miR-193b	Undetermined	Undetermined	27.973036	27.988243	27.96537	25.97634	26.996288	27.97395
hsa-miR-194	Undetermined	Undetermined	Undetermined	Undetermined	Undetermined	34.979588	34.960342	Undetermined
hsa-miR-195	Undetermined	Undetermined	35.004448	35.993587	34.974827	32.980534	34.979534	34.990223
hsa-miR-196b	Undetermined	Undetermined	31.961164	32.958584	32.954887	30.94697	30.969795	32.966938
hsa-miR-197	Undetermined	Undetermined	28.980091	27.95907	27.948332	26.9755	26.993412	27.979307
hsa-miR-198	Undetermined	Undetermined	Undetermined	Undetermined	Undetermined	34.96284	Undetermined	Undetermined
hsa-miR-199a	Undetermined	Undetermined	Undetermined	33.984562	Undetermined	32.991047	Undetermined	35.98159
hsa-miR-199a-3p	Undetermined	Undetermined	29.982416	28.964022	29.963694	26.977558	26.956589	27.997429
hsa-miR-199b	Undetermined	Undetermined	37.966896	Undetermined	Undetermined	37.9922	Undetermined	38.00297
hsa-miR-200a	Undetermined	Undetermined	Undetermined	Undetermined	Undetermined	Undetermined	Undetermined	Undetermined
hsa-miR-200b	Undetermined	Undetermined	Undetermined	Undetermined	Undetermined	Undetermined	Undetermined	Undetermined
hsa-miR-200c	Undetermined	Undetermined	Undetermined	32.96561	Undetermined	Undetermined	Undetermined	36.021896
hsa-miR-202	Undetermined	Undetermined	Undetermined	33.990623	Undetermined	Undetermined	34.986267	Undetermined
hsa-miR-203	Undetermined	Undetermined	Undetermined	33.98069	33.969414	34.980976	Undetermined	Undetermined
hsa-miR-204	Undetermined	Undetermined	Undetermined	Undetermined	Undetermined	Undetermined	Undetermined	Undetermined
hsa-miR-205	Undetermined	Undetermined	Undetermined	Undetermined	Undetermined	Undetermined	Undetermined	Undetermined
hsa-miR-208b	Undetermined	Undetermined	Undetermined	Undetermined	Undetermined	Undetermined	Undetermined	Undetermined
hsa-miR-210	Undetermined	Undetermined	Undetermined	Undetermined	Undetermined	Undetermined	Undetermined	Undetermined
hsa-miR-214	Undetermined	Undetermined	29.981575	28.988562	29.969889	26.985355	26.980062	27.982525
hsa-miR-215	Undetermined	Undetermined	Undetermined	Undetermined	Undetermined	Undetermined	Undetermined	Undetermined
hsa-miR-216a	Undetermined	Undetermined	Undetermined	Undetermined	Undetermined	Undetermined	Undetermined	Undetermined
hsa-miR-216b	Undetermined	Undetermined	Undetermined	Undetermined	Undetermined	Undetermined	Undetermined	Undetermined
hsa-miR-217	Undetermined	Undetermined	Undetermined	Undetermined	Undetermined	Undetermined	Undetermined	Undetermined
hsa-miR-218	Undetermined	Undetermined	33.957024	32.95245	33.970646	34.974857	32.95945	34.973335
hsa-miR-219	Undetermined	Undetermined	Undetermined	Undetermined	Undetermined	Undetermined	Undetermined	Undetermined
hsa-miR-221	Undetermined	Undetermined	27.985521	26.992092	27.994036	26.965952	26.983227	27.988688
hsa-miR-222	Undetermined	Undetermined	23.93384	22.945356	23.953968	22.948774	22.944344	23.93993
hsa-miR-223	Undetermined	Undetermined	31.960081	31.96176	31.951796	32.988926	31.953495	31.93868
hsa-miR-224	Undetermined	Undetermined	31.969568	31.980652	32.985004	29.970467	29.977547	31.994417
hsa-miR-296-3p	Undetermined	Undetermined	Undetermined	Undetermined	Undetermined	Undetermined	Undetermined	Undetermined
hsa-miR-296	Undetermined	Undetermined	36.96748	36.983143	35.040382	Undetermined	35.01258	Undetermined
hsa-miR-299-3p	Undetermined	Undetermined	Undetermined	Undetermined	Undetermined	Undetermined	Undetermined	Undetermined
hsa-miR-299-5p	Undetermined	Undetermined	Undetermined	Undetermined	Undetermined	Undetermined	Undetermined	Undetermined
hsa-miR-301	Undetermined	Undetermined	34.977467	31.970001	33.968445	31.970266	31.974915	32.989212
hsa-miR-301b	Undetermined	Undetermined	Undetermined	Undetermined	Undetermined	33.96668	Undetermined	Undetermined
hsa-miR-302a	Undetermined	Undetermined	Undetermined	Undetermined	Undetermined	Undetermined	Undetermined	Undetermined
ath-miR159a	Undetermined	Undetermined	Undetermined	Undetermined	Undetermined	Undetermined	Undetermined	Undetermined
hsa-miR-302b	Undetermined	Undetermined	Undetermined	Undetermined	Undetermined	Undetermined	Undetermined	Undetermined
hsa-miR-302c	Undetermined	33.008053	Undetermined	Undetermined	Undetermined	Undetermined	Undetermined	Undetermined
hsa-miR-320	Undetermined	Undetermined	26.949352	27.980007	27.96703	26.9628	25.961708	26.955132
hsa-miR-323-3p	Undetermined	Undetermined	32.98585	32.00244	33.948547	30.993477	31.016882	31.977238
hsa-miR-324-3p	Undetermined	Undetermined	36.989426	34.984795	36.97509	32.965343	35.97643	35.959984
hsa-miR-324-5p	Undetermined	Undetermined	34.993855	32.948143	Undetermined	35.01359	32.952953	33.9777
hsa-miR-326	Undetermined	Undetermined	Undetermined	Undetermined	Undetermined	Undetermined	Undetermined	Undetermined
hsa-miR-328	Undetermined	Undetermined	29.970144	29.993067	29.98229	28.957409	28.983246	29.974852
hsa-miR-329	Undetermined	Undetermined	Undetermined	Undetermined	Undetermined	38.942013	Undetermined	Undetermined
hsa-miR-330	Undetermined	Undetermined	36.03689	36.813213	34.89904	33.093285	33.913086	33.944668
hsa-miR-330-5p	Undetermined	Undetermined	Undetermined	Undetermined	Undetermined	Undetermined	Undetermined	Undetermined
hsa-miR-331	Undetermined	Undetermined	30.999691	29.976133	30.966545	28.957218	28.964674	29.96148
hsa-miR-331-5p	Undetermined	Undetermined	Undetermined	Undetermined	Undetermined	Undetermined	Undetermined	Undetermined
hsa-miR-335	Undetermined	Undetermined	34.988007	33.971874	35.964252	33.000328	32.976856	32.98565
hsa-miR-337-5p	Undetermined	Undetermined	35.006832	34.99668	Undetermined	30.916666	Undetermined	35.025047
hsa-miR-338-3p	Undetermined	Undetermined	Undetermined	Undetermined	Undetermined	Undetermined	Undetermined	Undetermined
hsa-miR-339-3p	Undetermined	Undetermined	32.966316	33.032192	33.062897	30.95857	31.998253	33.98835
hsa-miR-339-5p	Undetermined	Undetermined	Undetermined	Undetermined	Undetermined	Undetermined	Undetermined	Undetermined
hsa-miR-340	Undetermined	Undetermined	Undetermined	36.00665	Undetermined	34.971664	35.983215	Undetermined
hsa-miR-155	Undetermined	Undetermined	31.971882	33.992027	33.97022	31.964155	31.980188	35.985317
hsa-let-7b	Undetermined	Undetermined	27.00749	27.002731	28.014795	25.978285	26.014347	26.997639
hsa-miR-342-3p	Undetermined	Undetermined	28.976616	28.979322	28.974417	26.977444	27.99401	28.993155
hsa-miR-342-5p	Undetermined	Undetermined	Undetermined	Undetermined	Undetermined	Undetermined	Undetermined	Undetermined
hsa-miR-345	Undetermined	Undetermined	33.978172	32.981224	31.971968	30.951986	31.98597	32.978756
hsa-miR-361	Undetermined	Undetermined	37.909496	35.983204	34.952885	33.948753	32.97034	34.02152
hsa-miR-362-3p	Undetermined	Undetermined	Undetermined	Undetermined	Undetermined	36.976246	Undetermined	Undetermined
hsa-miR-362	Undetermined	Undetermined	Undetermined	Undetermined	35.95845	34.993084	35.99171	34.961006
hsa-miR-363	Undetermined	Undetermined	Undetermined	Undetermined	Undetermined	Undetermined	Undetermined	Undetermined
hsa-miR-365	Undetermined	Undetermined	29.962206	29.972067	30.982904	28.985893	28.99052	29.963318
hsa-miR-367	Undetermined	Undetermined	Undetermined	Undetermined	Undetermined	Undetermined	Undetermined	Undetermined
hsa-miR-369-3p	Undetermined	Undetermined	34.99089	Undetermined	Undetermined	Undetermined	Undetermined	Undetermined
hsa-miR-369-5p	Undetermined	Undetermined	Undetermined	Undetermined	Undetermined	Undetermined	Undetermined	Undetermined
hsa-miR-370	Undetermined	Undetermined	32.98157	31.998285	32.950863	29.980787	31.007149	31.011072
hsa-miR-371-3p	Undetermined	Undetermined	Undetermined	Undetermined	Undetermined	Undetermined	Undetermined	Undetermined
hsa-miR-372	Undetermined	Undetermined	Undetermined	Undetermined	Undetermined	Undetermined	Undetermined	Undetermined
hsa-miR-373	Undetermined	Undetermined	Undetermined	Undetermined	Undetermined	Undetermined	Undetermined	Undetermined
hsa-miR-374	Undetermined	Undetermined	31.964806	31.960283	32.9757	29.97514	30.951998	31.980467
mmu-miR-374-5p	Undetermined	Undetermined	29.971668	29.957773	29.94373	28.976057	28.957037	29.97931
hsa-miR-375	Undetermined	Undetermined	Undetermined	35.97329	35.98342	Undetermined	Undetermined	Undetermined
hsa-miR-376a	Undetermined	Undetermined	31.951647	31.992285	31.97795	29.97078	29.965572	32.000973
hsa-miR-376b	Undetermined	Undetermined	Undetermined	Undetermined	Undetermined	Undetermined	Undetermined	Undetermined
hsa-miR-377	Undetermined	Undetermined	Undetermined	Undetermined	Undetermined	Undetermined	Undetermined	Undetermined
mmu-miR-379	Undetermined	Undetermined	34.98798	34.992107	35.98187	31.975767	32.988083	33.98639
hsa-miR-380-3p	Undetermined	Undetermined	Undetermined	Undetermined	Undetermined	Undetermined	Undetermined	Undetermined
hsa-miR-381	Undetermined	Undetermined	Undetermined	Undetermined	Undetermined	Undetermined	21.957367	Undetermined
hsa-miR-382	Undetermined	Undetermined	Undetermined	Undetermined	Undetermined	33.907696	29.99243	32.046936
hsa-miR-383	Undetermined	Undetermined	Undetermined	Undetermined	Undetermined	Undetermined	Undetermined	Undetermined
hsa-miR-409-5p	Undetermined	Undetermined	33.989258	Undetermined	Undetermined	32.99095	Undetermined	33.936314
hsa-miR-410	Undetermined	Undetermined	35.96446	32.97128	35.991123	31.961489	31.97273	32.972576
hsa-miR-411	Undetermined	Undetermined	35.965775	34.987175	33.97476	31.970682	33.989136	33.98055
hsa-miR-422a	Undetermined	Undetermined	Undetermined	Undetermined	37.98317	Undetermined	Undetermined	Undetermined
hsa-miR-423-5p	Undetermined	Undetermined	32.978825	Undetermined	Undetermined	32.967308	32.997253	32.96872
hsa-miR-424	Undetermined	Undetermined	Undetermined	Undetermined	Undetermined	34.008053	33.965786	35.9792
hsa-miR-425-5p	Undetermined	Undetermined	Undetermined	30.02663	Undetermined	30.022943	30.023268	29.989935
hsa-miR-429	Undetermined	Undetermined	Undetermined	Undetermined	Undetermined	Undetermined	Undetermined	Undetermined
hsa-miR-431	Undetermined	Undetermined	Undetermined	38.00159	Undetermined	Undetermined	Undetermined	Undetermined
hsa-miR-433	Undetermined	Undetermined	32.995155	31.984612	34.00342	31.950945	31.965506	33.974667
hsa-miR-449	Undetermined	Undetermined	Undetermined	Undetermined	Undetermined	Undetermined	Undetermined	Undetermined
hsa-miR-449b	Undetermined	Undetermined	Undetermined	Undetermined	Undetermined	Undetermined	Undetermined	Undetermined
hsa-miR-450a	Undetermined	Undetermined	Undetermined	Undetermined	Undetermined	Undetermined	34.976303	Undetermined
hsa-miR-450b-3p	Undetermined	Undetermined	Undetermined	Undetermined	Undetermined	Undetermined	Undetermined	Undetermined
hsa-miR-450b-5p	Undetermined	Undetermined	33.993633	Undetermined	Undetermined	Undetermined	33.97331	34.90731
mmu-miR-451	Undetermined	Undetermined	Undetermined	Undetermined	Undetermined	Undetermined	Undetermined	Undetermined
hsa-miR-452	Undetermined	Undetermined	33.98367	Undetermined	Undetermined	34.993774	32.98519	34.97465
hsa-miR-453	Undetermined	Undetermined	Undetermined	Undetermined	Undetermined	Undetermined	Undetermined	Undetermined
hsa-miR-454	Undetermined	Undetermined	31.951807	32.950054	Undetermined	30.953392	33.955647	33.97216
hsa-miR-455-3p	Undetermined	Undetermined	Undetermined	Undetermined	Undetermined	34.006805	Undetermined	33.953896
hsa-miR-455	Undetermined	Undetermined	Undetermined	33.970512	35.99907	32.96124	34.992233	32.974987
hsa-miR-483-5p	Undetermined	Undetermined	29.942142	29.965483	30.978148	28.961926	27.946638	28.95587
hsa-miR-484	Undetermined	Undetermined	28.974771	27.968346	27.945969	25.954563	26.978737	27.97922
hsa-miR-485-3p	Undetermined	Undetermined	32.983353	31.995752	31.987753	29.970488	29.96249	30.971727
hsa-miR-485-5p	Undetermined	Undetermined	Undetermined	Undetermined	Undetermined	Undetermined	Undetermined	Undetermined
hsa-miR-486-3p	Undetermined	Undetermined	Undetermined	Undetermined	Undetermined	Undetermined	Undetermined	Undetermined
hsa-miR-486	Undetermined	Undetermined	Undetermined	Undetermined	Undetermined	Undetermined	Undetermined	Undetermined
hsa-miR-487a	Undetermined	Undetermined	Undetermined	33.96159	Undetermined	Undetermined	34.00494	Undetermined
hsa-miR-487b	Undetermined	Undetermined	32.969585	32.989166	33.980267	30.974592	31.979746	33.990913
hsa-miR-488	Undetermined	Undetermined	Undetermined	Undetermined	Undetermined	Undetermined	Undetermined	Undetermined
hsa-miR-489	Undetermined	Undetermined	Undetermined	Undetermined	Undetermined	Undetermined	Undetermined	Undetermined
hsa-miR-490	Undetermined	Undetermined	Undetermined	37.969467	Undetermined	33.025314	33.99521	33.971203
hsa-miR-491-3p	Undetermined	Undetermined	Undetermined	Undetermined	Undetermined	Undetermined	Undetermined	Undetermined
mmu-miR-491	Undetermined	Undetermined	33.969677	31.9597	33.979473	32.967064	32.982178	33.95828
hsa-miR-493	Undetermined	Undetermined	34.979046	Undetermined	Undetermined	32.98663	Undetermined	Undetermined
hsa-miR-494	Undetermined	Undetermined	32.98535	32.991154	33.983437	32.98218	31.96803	32.985886
mmu-miR-495	Undetermined	Undetermined	32.992	30.966305	31.960434	29.981737	29.971241	30.959265
mmu-miR-496	Undetermined	Undetermined	Undetermined	Undetermined	Undetermined	Undetermined	Undetermined	Undetermined
hsa-miR-499-3p	Undetermined	Undetermined	Undetermined	Undetermined	Undetermined	Undetermined	Undetermined	Undetermined
mmu-miR-499	Undetermined	Undetermined	Undetermined	Undetermined	Undetermined	Undetermined	Undetermined	Undetermined
hsa-miR-500	Undetermined	Undetermined	Undetermined	Undetermined	Undetermined	Undetermined	Undetermined	Undetermined
hsa-miR-501-3p	Undetermined	Undetermined	Undetermined	Undetermined	Undetermined	Undetermined	Undetermined	Undetermined
hsa-miR-501	Undetermined	Undetermined	Undetermined	Undetermined	Undetermined	Undetermined	Undetermined	Undetermined
hsa-miR-502-3p	Undetermined	Undetermined	35.962315	35.97518	Undetermined	Undetermined	Undetermined	Undetermined
hsa-miR-502	Undetermined	Undetermined	Undetermined	Undetermined	Undetermined	Undetermined	Undetermined	Undetermined
hsa-miR-503	Undetermined	Undetermined	Undetermined	Undetermined	Undetermined	Undetermined	35.01191	35.01625
hsa-miR-504	Undetermined	Undetermined	Undetermined	Undetermined	Undetermined	Undetermined	Undetermined	Undetermined
hsa-miR-505	Undetermined	Undetermined	Undetermined	Undetermined	Undetermined	Undetermined	Undetermined	Undetermined
hsa-miR-507	Undetermined	Undetermined	Undetermined	Undetermined	Undetermined	Undetermined	Undetermined	Undetermined
hsa-miR-508	Undetermined	Undetermined	Undetermined	Undetermined	Undetermined	Undetermined	Undetermined	Undetermined
hsa-miR-508-5p	Undetermined	Undetermined	Undetermined	Undetermined	Undetermined	Undetermined	Undetermined	Undetermined
hsa-miR-509-5p	Undetermined	Undetermined	Undetermined	Undetermined	Undetermined	Undetermined	Undetermined	Undetermined
hsa-miR-510	Undetermined	Undetermined	Undetermined	Undetermined	Undetermined	Undetermined	Undetermined	Undetermined
hsa-miR-512-3p	Undetermined	Undetermined	Undetermined	Undetermined	Undetermined	Undetermined	Undetermined	Undetermined
hsa-miR-512-5p	Undetermined	Undetermined	Undetermined	Undetermined	Undetermined	Undetermined	Undetermined	Undetermined
hsa-miR-513-5p	Undetermined	Undetermined	Undetermined	Undetermined	Undetermined	Undetermined	Undetermined	Undetermined
hsa-miR-515-3p	Undetermined	Undetermined	Undetermined	Undetermined	Undetermined	Undetermined	Undetermined	Undetermined
hsa-miR-515-5p	Undetermined	Undetermined	Undetermined	Undetermined	Undetermined	Undetermined	Undetermined	Undetermined
hsa-miR-516a-5p	Undetermined	Undetermined	Undetermined	Undetermined	Undetermined	Undetermined	Undetermined	Undetermined
hsa-miR-516b	Undetermined	Undetermined	Undetermined	Undetermined	Undetermined	Undetermined	Undetermined	Undetermined
hsa-miR-517a	Undetermined	Undetermined	Undetermined	Undetermined	35.983128	Undetermined	Undetermined	Undetermined
hsa-miR-517c	Undetermined	Undetermined	Undetermined	Undetermined	Undetermined	37.993877	Undetermined	Undetermined
hsa-miR-518a-3p	Undetermined	Undetermined	Undetermined	Undetermined	Undetermined	Undetermined	Undetermined	Undetermined
hsa-miR-518a-5p	Undetermined	Undetermined	Undetermined	Undetermined	Undetermined	Undetermined	Undetermined	35.973377
hsa-miR-518b	Undetermined	Undetermined	Undetermined	Undetermined	Undetermined	Undetermined	Undetermined	Undetermined
hsa-miR-518c	Undetermined	Undetermined	Undetermined	Undetermined	Undetermined	Undetermined	Undetermined	Undetermined
hsa-miR-518d	Undetermined	Undetermined	Undetermined	33.98767	Undetermined	32.90044	33.000946	32.95726
hsa-miR-518d-5p	Undetermined	Undetermined	Undetermined	Undetermined	Undetermined	Undetermined	Undetermined	Undetermined
hsa-miR-518e	Undetermined	Undetermined	Undetermined	Undetermined	Undetermined	Undetermined	Undetermined	36.96769
hsa-miR-518f	Undetermined	Undetermined	Undetermined	Undetermined	Undetermined	Undetermined	Undetermined	38.024002
hsa-miR-519a	Undetermined	Undetermined	Undetermined	37.99704	38.009716	Undetermined	Undetermined	Undetermined
hsa-miR-519d	Undetermined	Undetermined	39.063206	Undetermined	37.91707	38.008667	Undetermined	Undetermined
hsa-miR-519e	Undetermined	Undetermined	Undetermined	Undetermined	Undetermined	Undetermined	Undetermined	Undetermined
hsa-miR-520a	Undetermined	Undetermined	Undetermined	Undetermined	Undetermined	Undetermined	Undetermined	Undetermined
hsa-miR-520a#	Undetermined	Undetermined	Undetermined	Undetermined	Undetermined	Undetermined	Undetermined	Undetermined
hsa-miR-520d-5p	Undetermined	Undetermined	Undetermined	Undetermined	Undetermined	Undetermined	Undetermined	Undetermined
hsa-miR-520g	Undetermined	Undetermined	Undetermined	Undetermined	Undetermined	Undetermined	Undetermined	Undetermined
hsa-miR-521	Undetermined	Undetermined	Undetermined	Undetermined	Undetermined	Undetermined	Undetermined	Undetermined
hsa-miR-522	Undetermined	Undetermined	Undetermined	Undetermined	Undetermined	Undetermined	Undetermined	Undetermined
hsa-miR-523	Undetermined	Undetermined	Undetermined	Undetermined	Undetermined	Undetermined	Undetermined	36.06414
hsa-miR-524-5p	Undetermined	Undetermined	Undetermined	Undetermined	Undetermined	Undetermined	Undetermined	Undetermined
hsa-miR-525-3p	Undetermined	Undetermined	Undetermined	Undetermined	Undetermined	Undetermined	Undetermined	Undetermined
hsa-miR-525	Undetermined	Undetermined	Undetermined	Undetermined	Undetermined	Undetermined	Undetermined	Undetermined
hsa-miR-526b	Undetermined	Undetermined	Undetermined	Undetermined	Undetermined	Undetermined	Undetermined	Undetermined
hsa-miR-532-3p	Undetermined	Undetermined	Undetermined	34.986275	35.97492	32.978325	32.985672	Undetermined
hsa-miR-532	Undetermined	Undetermined	37.996037	34.001945	37.987473	34.986256	34.98724	38.027935
hsa-miR-539	Undetermined	Undetermined	32.960777	31.963537	32.970367	29.951153	30.981792	31.978561
hsa-miR-541	Undetermined	Undetermined	Undetermined	Undetermined	Undetermined	Undetermined	Undetermined	Undetermined
hsa-miR-542-3p	Undetermined	Undetermined	Undetermined	Undetermined	Undetermined	Undetermined	Undetermined	Undetermined
hsa-miR-542-5p	Undetermined	Undetermined	Undetermined	Undetermined	Undetermined	38.0307	Undetermined	Undetermined
hsa-miR-544	Undetermined	Undetermined	Undetermined	Undetermined	Undetermined	Undetermined	Undetermined	Undetermined
hsa-miR-545	Undetermined	Undetermined	Undetermined	Undetermined	Undetermined	Undetermined	36.027416	Undetermined
hsa-miR-548a	Undetermined	Undetermined	34.95557	Undetermined	36.961163	Undetermined	Undetermined	35.932102
hsa-miR-548a-5p	Undetermined	Undetermined	Undetermined	Undetermined	Undetermined	Undetermined	Undetermined	Undetermined
hsa-miR-548b	Undetermined	Undetermined	Undetermined	Undetermined	Undetermined	Undetermined	Undetermined	Undetermined
hsa-miR-548b-5p	Undetermined	Undetermined	Undetermined	Undetermined	Undetermined	Undetermined	Undetermined	Undetermined
hsa-miR-548c	Undetermined	Undetermined	34.965893	34.98063	34.966743	Undetermined	34.9825	36.975708
hsa-miR-548c-5p	Undetermined	Undetermined	Undetermined	Undetermined	Undetermined	Undetermined	Undetermined	35.983723
hsa-miR-548d	Undetermined	Undetermined	Undetermined	Undetermined	Undetermined	Undetermined	Undetermined	Undetermined
hsa-miR-548d-5p	Undetermined	Undetermined	Undetermined	Undetermined	Undetermined	Undetermined	Undetermined	Undetermined
hsa-miR-551b	Undetermined	Undetermined	Undetermined	Undetermined	Undetermined	Undetermined	Undetermined	Undetermined
hsa-miR-556-3p	Undetermined	Undetermined	Undetermined	Undetermined	Undetermined	Undetermined	Undetermined	Undetermined
hsa-miR-556-5p	Undetermined	Undetermined	Undetermined	Undetermined	Undetermined	Undetermined	Undetermined	Undetermined
hsa-miR-561	Undetermined	Undetermined	Undetermined	Undetermined	Undetermined	Undetermined	Undetermined	Undetermined
hsa-miR-570	Undetermined	Undetermined	Undetermined	Undetermined	Undetermined	Undetermined	34.93849	Undetermined
hsa-miR-574-3p	Undetermined	Undetermined	26.959072	25.945208	26.985758	25.973297	25.979326	26.972755
hsa-miR-576-3p	Undetermined	Undetermined	35.989433	Undetermined	Undetermined	Undetermined	Undetermined	Undetermined
hsa-miR-576-5p	Undetermined	Undetermined	Undetermined	Undetermined	Undetermined	Undetermined	Undetermined	Undetermined
hsa-miR-579	Undetermined	Undetermined	Undetermined	Undetermined	Undetermined	Undetermined	Undetermined	Undetermined
hsa-miR-582-3p	Undetermined	Undetermined	Undetermined	Undetermined	Undetermined	Undetermined	Undetermined	Undetermined
hsa-miR-582-5p	Undetermined	Undetermined	Undetermined	Undetermined	Undetermined	Undetermined	Undetermined	Undetermined
hsa-miR-589	Undetermined	Undetermined	Undetermined	Undetermined	Undetermined	Undetermined	Undetermined	Undetermined
hsa-miR-590-5p	Undetermined	Undetermined	33.965496	32.958748	33.967487	31.987387	31.952728	34.966454
hsa-miR-597	Undetermined	Undetermined	Undetermined	32.971466	33.98037	32.97294	34.972584	Undetermined
hsa-miR-598	Undetermined	Undetermined	34.964653	34.011272	Undetermined	33.97095	33.964733	33.98958
mmu-miR-615	Undetermined	Undetermined	Undetermined	Undetermined	Undetermined	Undetermined	Undetermined	Undetermined
hsa-miR-615-5p	Undetermined	Undetermined	Undetermined	Undetermined	Undetermined	Undetermined	Undetermined	Undetermined
hsa-miR-616	Undetermined	Undetermined	Undetermined	Undetermined	Undetermined	Undetermined	33.943825	Undetermined
hsa-miR-618	Undetermined	Undetermined	Undetermined	Undetermined	Undetermined	Undetermined	Undetermined	Undetermined
hsa-miR-624	Undetermined	Undetermined	Undetermined	Undetermined	Undetermined	Undetermined	Undetermined	Undetermined
hsa-miR-625	Undetermined	Undetermined	Undetermined	36.95076	Undetermined	Undetermined	Undetermined	Undetermined
hsa-miR-627	Undetermined	Undetermined	Undetermined	Undetermined	Undetermined	Undetermined	38.973442	Undetermined
hsa-miR-628-5p	Undetermined	Undetermined	33.944447	Undetermined	35.966656	34.961132	34.95905	Undetermined
hsa-miR-629	Undetermined	Undetermined	Undetermined	35.971268	Undetermined	Undetermined	Undetermined	Undetermined
hsa-miR-636	Undetermined	Undetermined	32.928066	Undetermined	33.96394	Undetermined	28.942362	32.954273
hsa-miR-642	Undetermined	Undetermined	Undetermined	Undetermined	Undetermined	32.969784	36.981678	35.975857
hsa-miR-651	Undetermined	Undetermined	Undetermined	Undetermined	Undetermined	Undetermined	Undetermined	Undetermined
hsa-miR-652	Undetermined	Undetermined	Undetermined	Undetermined	Undetermined	37.955307	38.00805	Undetermined
hsa-miR-653	Undetermined	Undetermined	Undetermined	Undetermined	Undetermined	Undetermined	Undetermined	Undetermined
hsa-miR-654-3p	Undetermined	Undetermined	Undetermined	Undetermined	Undetermined	Undetermined	Undetermined	Undetermined
hsa-miR-654	Undetermined	Undetermined	Undetermined	Undetermined	Undetermined	Undetermined	Undetermined	Undetermined
hsa-miR-655	Undetermined	Undetermined	34.97172	33.94657	37.981873	32.980907	32.9741	38.91529
hsa-miR-660	Undetermined	Undetermined	32.101738	35.023476	Undetermined	34.057808	32.966385	33.97625
hsa-miR-671-3p	Undetermined	Undetermined	Undetermined	33.970684	35.96885	33.9615	33.997772	34.00904
hsa-miR-672	Undetermined	Undetermined	Undetermined	Undetermined	Undetermined	Undetermined	Undetermined	Undetermined
hsa-miR-674	Undetermined	Undetermined	Undetermined	Undetermined	Undetermined	Undetermined	Undetermined	Undetermined
hsa-miR-708	Undetermined	Undetermined	33.979702	34.999973	Undetermined	31.961088	32.97895	32.981068
hsa-miR-744	Undetermined	Undetermined	32.992947	31.956675	34.987423	31.971127	30.955885	32.978954
hsa-miR-758	Undetermined	Undetermined	33.971138	33.992546	Undetermined	Undetermined	32.980816	34.98689
hsa-miR-871	Undetermined	Undetermined	Undetermined	Undetermined	Undetermined	Undetermined	Undetermined	Undetermined
hsa-miR-872	Undetermined	Undetermined	Undetermined	Undetermined	Undetermined	Undetermined	Undetermined	Undetermined
hsa-miR-873	Undetermined	Undetermined	Undetermined	Undetermined	Undetermined	Undetermined	Undetermined	Undetermined
hsa-miR-874	Undetermined	Undetermined	Undetermined	Undetermined	Undetermined	Undetermined	Undetermined	Undetermined
hsa-miR-875-3p	Undetermined	Undetermined	Undetermined	Undetermined	Undetermined	Undetermined	Undetermined	Undetermined
hsa-miR-876-3p	Undetermined	Undetermined	Undetermined	Undetermined	Undetermined	Undetermined	Undetermined	Undetermined
hsa-miR-876-5p	Undetermined	Undetermined	Undetermined	Undetermined	Undetermined	Undetermined	Undetermined	Undetermined
hsa-miR-885-3p	Undetermined	Undetermined	Undetermined	Undetermined	Undetermined	Undetermined	Undetermined	Undetermined
hsa-miR-885-5p	Undetermined	Undetermined	Undetermined	36.033188	Undetermined	Undetermined	Undetermined	Undetermined
hsa-miR-886-3p	Undetermined	Undetermined	32.971157	31.96753	34.954124	Undetermined	32.97261	Undetermined
hsa-miR-886-5p	Undetermined	Undetermined	30.97215	30.982733	31.986885	30.998804	29.981888	30.98769
hsa-miR-887	Undetermined	Undetermined	Undetermined	Undetermined	Undetermined	Undetermined	Undetermined	Undetermined
hsa-miR-888	Undetermined	Undetermined	Undetermined	Undetermined	Undetermined	Undetermined	Undetermined	Undetermined
hsa-miR-889	Undetermined	Undetermined	Undetermined	33.985123	34.970264	32.966934	33.96439	34.985043
hsa-miR-890	Undetermined	Undetermined	Undetermined	Undetermined	Undetermined	Undetermined	Undetermined	Undetermined
hsa-miR-891a	Undetermined	Undetermined	Undetermined	Undetermined	Undetermined	Undetermined	Undetermined	Undetermined
hsa-miR-891b	Undetermined	Undetermined	Undetermined	Undetermined	Undetermined	Undetermined	Undetermined	Undetermined
hsa-miR-892a	Undetermined	Undetermined	Undetermined	Undetermined	Undetermined	Undetermined	Undetermined	Undetermined
hsa-miR-147	Undetermined	Undetermined	Undetermined	Undetermined	Undetermined	Undetermined	Undetermined	Undetermined
hsa-miR-208	Undetermined	Undetermined	Undetermined	Undetermined	Undetermined	Undetermined	Undetermined	Undetermined
hsa-miR-211	Undetermined	Undetermined	Undetermined	Undetermined	Undetermined	Undetermined	Undetermined	Undetermined
hsa-miR-212	Undetermined	Undetermined	33.989742	37.024414	32.993095	32.99617	32.965366	34.995594
hsa-miR-219-1-3p	Undetermined	Undetermined	Undetermined	Undetermined	Undetermined	Undetermined	Undetermined	Undetermined
hsa-miR-219-2-3p	Undetermined	Undetermined	Undetermined	Undetermined	Undetermined	Undetermined	Undetermined	Undetermined
hsa-miR-220	Undetermined	Undetermined	Undetermined	Undetermined	Undetermined	Undetermined	Undetermined	Undetermined
hsa-miR-220b	Undetermined	Undetermined	Undetermined	Undetermined	Undetermined	Undetermined	Undetermined	Undetermined
hsa-miR-220c	Undetermined	Undetermined	Undetermined	Undetermined	Undetermined	Undetermined	Undetermined	Undetermined
hsa-miR-298	Undetermined	Undetermined	Undetermined	Undetermined	Undetermined	Undetermined	Undetermined	Undetermined
hsa-miR-325	Undetermined	Undetermined	Undetermined	Undetermined	Undetermined	Undetermined	Undetermined	Undetermined
hsa-miR-346	Undetermined	Undetermined	Undetermined	Undetermined	Undetermined	Undetermined	Undetermined	Undetermined
hsa-miR-376c	Undetermined	Undetermined	29.988115	29.970171	32.00267	28.985094	28.981604	30.977646
hsa-miR-384	Undetermined	Undetermined	Undetermined	Undetermined	Undetermined	Undetermined	Undetermined	Undetermined
hsa-miR-412	Undetermined	Undetermined	Undetermined	Undetermined	Undetermined	Undetermined	Undetermined	Undetermined
hsa-miR-448	Undetermined	Undetermined	Undetermined	Undetermined	Undetermined	Undetermined	Undetermined	Undetermined
hsa-miR-492	Undetermined	Undetermined	Undetermined	Undetermined	Undetermined	Undetermined	Undetermined	Undetermined
hsa-miR-506	Undetermined	Undetermined	Undetermined	Undetermined	Undetermined	Undetermined	Undetermined	Undetermined
hsa-miR-509-3-5p	Undetermined	Undetermined	Undetermined	Undetermined	Undetermined	Undetermined	Undetermined	Undetermined
hsa-miR-511	Undetermined	Undetermined	Undetermined	Undetermined	Undetermined	Undetermined	Undetermined	Undetermined
hsa-miR-517b	Undetermined	Undetermined	Undetermined	Undetermined	Undetermined	Undetermined	Undetermined	Undetermined
hsa-miR-519c	Undetermined	Undetermined	Undetermined	Undetermined	Undetermined	Undetermined	Undetermined	Undetermined
hsa-miR-520b	Undetermined	Undetermined	Undetermined	Undetermined	Undetermined	Undetermined	37.960304	Undetermined
hsa-miR-520e	Undetermined	Undetermined	Undetermined	Undetermined	Undetermined	Undetermined	Undetermined	Undetermined
hsa-miR-520f	Undetermined	Undetermined	Undetermined	Undetermined	Undetermined	Undetermined	Undetermined	Undetermined

## Sheet: Specific_miRNAs
miRNAs present only in the TGFb-treated NCFs
Detector	Medium1	Medium2	Ctr1	Ctr2	Ctr3	TGF1	TGF2	TGF3
hsa-miR-101	Undetermined	Undetermined	Undetermined	Undetermined	Undetermined	35.98715	36.962936	34.954796
hsa-miR-382	Undetermined	Undetermined	Undetermined	Undetermined	Undetermined	33.907696	29.99243	32.046936
hsa-miR-424	Undetermined	Undetermined	Undetermined	Undetermined	Undetermined	34.008053	33.965786	35.9792
hsa-miR-642	Undetermined	Undetermined	Undetermined	Undetermined	Undetermined	32.969784	36.981678	35.975857

## Sheet: Present_in_at_least_one
miRNAs present in at least one of the experimental samples
Detector	Medium1	Medium2	Ctr1	Ctr2	Ctr3	TGF1	TGF2	TGF3
hsa-let-7c	Undetermined	Undetermined	33.949917	33.99086	38.976463	33.981987	35.999393	33.96267
hsa-let-7d	Undetermined	Undetermined	32.984287	32.978256	32.99336	30.970493	31.970814	31.958323
hsa-let-7e	Undetermined	Undetermined	30.968554	28.106056	29.966698	27.977762	29.011261	27.986492
hsa-let-7g	Undetermined	Undetermined	31.977472	31.979713	32.992332	31.017069	31.998251	32.000782
hsa-miR-1	Undetermined	Undetermined	Undetermined	Undetermined	Undetermined	37.96299	Undetermined	36.975697
hsa-miR-10a	Undetermined	Undetermined	31.981146	31.981203	32.96164	29.965624	29.963816	31.986477
U6 snRNA	35.961937	37.96325	25.844599	26.378557	25.95942	24.6242	24.587452	24.680185
U6 snRNA	35.64178	Undetermined	25.954678	26.177309	25.688	24.52074	24.668053	24.709738
hsa-miR-15b	Undetermined	Undetermined	Undetermined	38.00422	37.959637	38.031166	38.012665	37.993614
hsa-miR-16	Undetermined	Undetermined	29.98012	28.964808	29.968771	27.956654	28.98465	29.983751
hsa-miR-17	Undetermined	Undetermined	28.971087	27.956923	28.972954	26.954153	26.949314	27.95719
hsa-miR-18a	Undetermined	Undetermined	31.97717	Undetermined	Undetermined	Undetermined	Undetermined	Undetermined
hsa-miR-19a	Undetermined	Undetermined	32.99168	31.965048	33.977207	30.971045	30.97272	32.963882
hsa-miR-19b	Undetermined	Undetermined	28.977652	28.991928	28.982504	26.988949	26.972628	27.98104
hsa-miR-20a	Undetermined	Undetermined	29.978657	29.978697	30.981022	27.97705	28.972946	29.997948
hsa-miR-20b	Undetermined	Undetermined	32.97268	32.984978	33.995304	31.979315	31.981173	32.97873
hsa-miR-21	Undetermined	Undetermined	27.965803	27.982994	28.970676	24.977398	25.96898	26.97183
hsa-miR-23a	Undetermined	Undetermined	32.02609	31.0324	31.946623	29.954578	31.030327	31.044243
hsa-miR-24	Undetermined	Undetermined	24.984896	23.994427	24.980253	21.973429	22.988651	23.983917
hsa-miR-25	Undetermined	Undetermined	33.941837	32.95586	34.95094	31.952374	32.96123	32.959446
hsa-miR-26a	Undetermined	Undetermined	29.978184	29.975187	30.977886	27.969929	28.979877	28.975489
hsa-miR-26b	Undetermined	Undetermined	33.966747	33.032	33.992413	30.98873	30.965311	32.970173
hsa-miR-27a	Undetermined	Undetermined	31.956005	30.954155	32.961178	28.927774	28.935635	30.952354
hsa-miR-27b	Undetermined	Undetermined	33.98463	31.949312	32.966923	30.980137	30.978443	30.950245
hsa-miR-28-3p	Undetermined	Undetermined	31.980606	30.979572	31.965307	30.992775	30.969631	30.961245
hsa-miR-28	Undetermined	Undetermined	33.969017	32.969982	34.967266	31.964033	31.958805	32.977436
U6 snRNA	Undetermined	35.179302	25.912567	26.595167	25.94859	24.90418	24.818542	24.985027
U6 snRNA	Undetermined	Undetermined	25.914179	26.893797	25.84436	24.767826	25.008358	24.961782
hsa-miR-29a	Undetermined	Undetermined	28.948832	27.946737	28.952877	26.944302	27.945095	28.949629
hsa-miR-29b	Undetermined	Undetermined	36.00552	34.978085	Undetermined	Undetermined	Undetermined	Undetermined
hsa-miR-29c	Undetermined	Undetermined	36.98045	35.984077	37.983128	33.98276	34.990173	35.98232
hsa-miR-30b	Undetermined	Undetermined	29.977394	28.979883	29.98097	28.998442	28.991783	29.982555
hsa-miR-30c	Undetermined	Undetermined	28.960295	27.943026	28.944864	27.968134	27.984903	28.953672
hsa-miR-31	Undetermined	Undetermined	29.982088	28.989943	29.975079	26.982225	27.986984	28.983393
hsa-miR-34a	Undetermined	Undetermined	32.00482	30.946573	32.000492	30.011002	29.989079	31.0061
hsa-miR-34c	Undetermined	Undetermined	Undetermined	Undetermined	Undetermined	Undetermined	Undetermined	38.052826
hsa-miR-92a	Undetermined	Undetermined	30.98449	30.980917	32.98828	29.989809	29.986084	29.972347
mmu-miR-93	Undetermined	Undetermined	30.971039	29.985155	30.98033	28.977568	29.983206	29.98366
hsa-miR-95	Undetermined	Undetermined	Undetermined	Undetermined	Undetermined	Undetermined	35.994038	Undetermined
hsa-miR-99a	Undetermined	Undetermined	28.973309	26.96614	29.01464	26.985258	27.031212	27.96345
hsa-miR-99b	Undetermined	Undetermined	30.0224	28.969265	29.975199	27.956354	27.989027	28.955097
hsa-miR-100	Undetermined	Undetermined	28.985476	27.968534	29.000542	26.96412	26.98124	27.969145
hsa-miR-101	Undetermined	Undetermined	Undetermined	Undetermined	Undetermined	35.98715	36.962936	34.954796
hsa-miR-103	Undetermined	Undetermined	Undetermined	32.959587	Undetermined	32.973827	32.992844	33.983505
hsa-miR-106a	Undetermined	Undetermined	28.982914	27.951248	28.967955	26.959259	26.960901	27.971664
RNU44	Undetermined	Undetermined	Undetermined	Undetermined	Undetermined	29.287188	Undetermined	30.00166
hsa-miR-106b	Undetermined	Undetermined	Undetermined	32.95915	33.969105	30.955795	31.968786	32.954426
hsa-miR-122	Undetermined	Undetermined	Undetermined	35.012634	Undetermined	Undetermined	Undetermined	Undetermined
hsa-miR-125a-3p	Undetermined	Undetermined	Undetermined	36.97561	Undetermined	Undetermined	36.998173	36.98471
hsa-miR-125a-5p	Undetermined	Undetermined	32.976585	30.974302	32.0102	29.966415	30.988697	31.99569
hsa-miR-125b	Undetermined	Undetermined	28.991749	27.972292	28.9732	26.97537	26.98434	27.958933
hsa-miR-126	Undetermined	Undetermined	33.983574	34.983696	34.981003	31.982626	33.000286	33.97984
hsa-miR-127	Undetermined	Undetermined	30.965496	29.951687	30.961527	28.95184	29.990213	29.961632
hsa-miR-128a	Undetermined	Undetermined	38.00889	33.98538	33.96098	34.96607	33.992653	35.992935
mmu-miR-129-3p	Undetermined	Undetermined	Undetermined	Undetermined	34.972866	Undetermined	34.990017	34.98846
hsa-miR-130a	Undetermined	Undetermined	32.984177	31.969904	32.99338	31.005898	31.994732	33.00786
hsa-miR-130b	Undetermined	Undetermined	32.966164	32.958595	Undetermined	31.963018	32.967266	32.970108
hsa-miR-132	Undetermined	Undetermined	32.989563	30.969568	31.010561	28.991505	29.984991	30.990631
hsa-miR-133a	Undetermined	Undetermined	33.97143	36.022045	Undetermined	32.986874	33.99774	33.98039
hsa-miR-133b	Undetermined	Undetermined	Undetermined	Undetermined	Undetermined	Undetermined	Undetermined	37.919956
mmu-miR-134	Undetermined	Undetermined	29.994558	29.98101	30.009449	29.000784	28.972466	29.960682
hsa-miR-135b	Undetermined	Undetermined	Undetermined	Undetermined	Undetermined	Undetermined	36.98431	Undetermined
hsa-miR-136	Undetermined	Undetermined	Undetermined	Undetermined	Undetermined	Undetermined	36.95318	Undetermined
mmu-miR-137	Undetermined	Undetermined	Undetermined	34.960228	Undetermined	33.972168	Undetermined	Undetermined
hsa-miR-138	Undetermined	Undetermined	31.974314	31.96675	31.955296	29.970016	30.972443	31.968416
hsa-miR-139-5p	Undetermined	Undetermined	Undetermined	Undetermined	34.02924	31.97134	32.977085	31.992323
hsa-miR-140-3p	Undetermined	Undetermined	35.97437	36.977276	36.984432	34.983444	35.982067	34.97338
mmu-miR-140	Undetermined	Undetermined	32.975754	32.96286	33.976807	30.959845	31.950893	32.964153
hsa-miR-142-3p	Undetermined	Undetermined	35.9816	37.982677	Undetermined	Undetermined	33.979385	Undetermined
hsa-miR-142-5p	Undetermined	Undetermined	Undetermined	Undetermined	Undetermined	37.990845	Undetermined	Undetermined
hsa-miR-143	Undetermined	Undetermined	31.980688	30.99296	31.995258	28.970364	28.95947	29.975327
hsa-miR-145	Undetermined	Undetermined	25.981737	26.001907	26.97957	23.977097	23.964474	24.976078
hsa-miR-146a	Undetermined	Undetermined	30.966469	30.975693	30.992592	28.997683	29.974508	30.986422
hsa-miR-146b	Undetermined	Undetermined	31.98576	31.971596	32.998074	29.986843	30.982784	31.981855
hsa-miR-148a	Undetermined	Undetermined	Undetermined	Undetermined	Undetermined	33.934513	Undetermined	34.973946
hsa-miR-148b	Undetermined	Undetermined	Undetermined	35.01276	Undetermined	32.873417	35.966785	Undetermined
hsa-miR-149	Undetermined	Undetermined	29.966377	28.968899	30.015163	28.94545	28.974155	29.963829
hsa-miR-152	Undetermined	Undetermined	31.960627	30.95186	31.98077	29.973106	29.954967	30.986954
hsa-miR-181a	Undetermined	Undetermined	31.94244	30.951569	34.005974	29.968666	29.976192	30.961365
hsa-miR-181c	Undetermined	Undetermined	36.003788	Undetermined	Undetermined	35.9786	36.022915	33.95612
RNU48	Undetermined	Undetermined	29.973585	30.990255	29.981602	26.97309	28.996618	27.97082
hsa-miR-184	Undetermined	Undetermined	34.93817	Undetermined	34.948723	Undetermined	35.953377	36.971687
hsa-miR-185	Undetermined	Undetermined	33.92559	33.935253	Undetermined	32.984318	32.986523	35.00995
hsa-miR-186	Undetermined	Undetermined	29.96818	28.959454	29.959745	27.965542	27.947239	29.971998
hsa-miR-191	Undetermined	Undetermined	26.960558	26.977058	26.967365	24.973751	25.993584	26.971666
hsa-miR-192	Undetermined	Undetermined	Undetermined	38.009865	Undetermined	37.95921	35.994755	Undetermined
hsa-miR-193a-3p	Undetermined	Undetermined	Undetermined	36.9738	Undetermined	Undetermined	36.96887	Undetermined
hsa-miR-193a-5p	Undetermined	Undetermined	28.981544	28.97823	29.987167	28.96707	28.994844	29.990572
hsa-miR-193b	Undetermined	Undetermined	27.973036	27.988243	27.96537	25.97634	26.996288	27.97395
hsa-miR-194	Undetermined	Undetermined	Undetermined	Undetermined	Undetermined	34.979588	34.960342	Undetermined
hsa-miR-195	Undetermined	Undetermined	35.004448	35.993587	34.974827	32.980534	34.979534	34.990223
hsa-miR-196b	Undetermined	Undetermined	31.961164	32.958584	32.954887	30.94697	30.969795	32.966938
hsa-miR-197	Undetermined	Undetermined	28.980091	27.95907	27.948332	26.9755	26.993412	27.979307
hsa-miR-198	Undetermined	Undetermined	Undetermined	Undetermined	Undetermined	34.96284	Undetermined	Undetermined
hsa-miR-199a	Undetermined	Undetermined	Undetermined	33.984562	Undetermined	32.991047	Undetermined	35.98159
hsa-miR-199a-3p	Undetermined	Undetermined	29.982416	28.964022	29.963694	26.977558	26.956589	27.997429
hsa-miR-199b	Undetermined	Undetermined	37.966896	Undetermined	Undetermined	37.9922	Undetermined	38.00297
hsa-miR-200c	Undetermined	Undetermined	Undetermined	32.96561	Undetermined	Undetermined	Undetermined	36.021896
hsa-miR-202	Undetermined	Undetermined	Undetermined	33.990623	Undetermined	Undetermined	34.986267	Undetermined
hsa-miR-203	Undetermined	Undetermined	Undetermined	33.98069	33.969414	34.980976	Undetermined	Undetermined
hsa-miR-214	Undetermined	Undetermined	29.981575	28.988562	29.969889	26.985355	26.980062	27.982525
hsa-miR-218	Undetermined	Undetermined	33.957024	32.95245	33.970646	34.974857	32.95945	34.973335
hsa-miR-221	Undetermined	Undetermined	27.985521	26.992092	27.994036	26.965952	26.983227	27.988688
hsa-miR-222	Undetermined	Undetermined	23.93384	22.945356	23.953968	22.948774	22.944344	23.93993
hsa-miR-223	Undetermined	Undetermined	31.960081	31.96176	31.951796	32.988926	31.953495	31.93868
hsa-miR-224	Undetermined	Undetermined	31.969568	31.980652	32.985004	29.970467	29.977547	31.994417
hsa-miR-296	Undetermined	Undetermined	36.96748	36.983143	35.040382	Undetermined	35.01258	Undetermined
hsa-miR-301	Undetermined	Undetermined	34.977467	31.970001	33.968445	31.970266	31.974915	32.989212
hsa-miR-301b	Undetermined	Undetermined	Undetermined	Undetermined	Undetermined	33.96668	Undetermined	Undetermined
hsa-miR-320	Undetermined	Undetermined	26.949352	27.980007	27.96703	26.9628	25.961708	26.955132
hsa-miR-323-3p	Undetermined	Undetermined	32.98585	32.00244	33.948547	30.993477	31.016882	31.977238
hsa-miR-324-3p	Undetermined	Undetermined	36.989426	34.984795	36.97509	32.965343	35.97643	35.959984
hsa-miR-324-5p	Undetermined	Undetermined	34.993855	32.948143	Undetermined	35.01359	32.952953	33.9777
hsa-miR-328	Undetermined	Undetermined	29.970144	29.993067	29.98229	28.957409	28.983246	29.974852
hsa-miR-329	Undetermined	Undetermined	Undetermined	Undetermined	Undetermined	38.942013	Undetermined	Undetermined
hsa-miR-330	Undetermined	Undetermined	36.03689	36.813213	34.89904	33.093285	33.913086	33.944668
hsa-miR-331	Undetermined	Undetermined	30.999691	29.976133	30.966545	28.957218	28.964674	29.96148
hsa-miR-335	Undetermined	Undetermined	34.988007	33.971874	35.964252	33.000328	32.976856	32.98565
hsa-miR-337-5p	Undetermined	Undetermined	35.006832	34.99668	Undetermined	30.916666	Undetermined	35.025047
hsa-miR-339-3p	Undetermined	Undetermined	32.966316	33.032192	33.062897	30.95857	31.998253	33.98835
hsa-miR-340	Undetermined	Undetermined	Undetermined	36.00665	Undetermined	34.971664	35.983215	Undetermined
hsa-miR-155	Undetermined	Undetermined	31.971882	33.992027	33.97022	31.964155	31.980188	35.985317
hsa-let-7b	Undetermined	Undetermined	27.00749	27.002731	28.014795	25.978285	26.014347	26.997639
hsa-miR-342-3p	Undetermined	Undetermined	28.976616	28.979322	28.974417	26.977444	27.99401	28.993155
hsa-miR-345	Undetermined	Undetermined	33.978172	32.981224	31.971968	30.951986	31.98597	32.978756
hsa-miR-361	Undetermined	Undetermined	37.909496	35.983204	34.952885	33.948753	32.97034	34.02152
hsa-miR-362-3p	Undetermined	Undetermined	Undetermined	Undetermined	Undetermined	36.976246	Undetermined	Undetermined
hsa-miR-362	Undetermined	Undetermined	Undetermined	Undetermined	35.95845	34.993084	35.99171	34.961006
hsa-miR-365	Undetermined	Undetermined	29.962206	29.972067	30.982904	28.985893	28.99052	29.963318
hsa-miR-369-3p	Undetermined	Undetermined	34.99089	Undetermined	Undetermined	Undetermined	Undetermined	Undetermined
hsa-miR-370	Undetermined	Undetermined	32.98157	31.998285	32.950863	29.980787	31.007149	31.011072
hsa-miR-374	Undetermined	Undetermined	31.964806	31.960283	32.9757	29.97514	30.951998	31.980467
mmu-miR-374-5p	Undetermined	Undetermined	29.971668	29.957773	29.94373	28.976057	28.957037	29.97931
hsa-miR-375	Undetermined	Undetermined	Undetermined	35.97329	35.98342	Undetermined	Undetermined	Undetermined
hsa-miR-376a	Undetermined	Undetermined	31.951647	31.992285	31.97795	29.97078	29.965572	32.000973
mmu-miR-379	Undetermined	Undetermined	34.98798	34.992107	35.98187	31.975767	32.988083	33.98639
hsa-miR-381	Undetermined	Undetermined	Undetermined	Undetermined	Undetermined	Undetermined	21.957367	Undetermined
hsa-miR-382	Undetermined	Undetermined	Undetermined	Undetermined	Undetermined	33.907696	29.99243	32.046936
hsa-miR-409-5p	Undetermined	Undetermined	33.989258	Undetermined	Undetermined	32.99095	Undetermined	33.936314
hsa-miR-410	Undetermined	Undetermined	35.96446	32.97128	35.991123	31.961489	31.97273	32.972576
hsa-miR-411	Undetermined	Undetermined	35.965775	34.987175	33.97476	31.970682	33.989136	33.98055
hsa-miR-422a	Undetermined	Undetermined	Undetermined	Undetermined	37.98317	Undetermined	Undetermined	Undetermined
hsa-miR-423-5p	Undetermined	Undetermined	32.978825	Undetermined	Undetermined	32.967308	32.997253	32.96872
hsa-miR-424	Undetermined	Undetermined	Undetermined	Undetermined	Undetermined	34.008053	33.965786	35.9792
hsa-miR-425-5p	Undetermined	Undetermined	Undetermined	30.02663	Undetermined	30.022943	30.023268	29.989935
hsa-miR-431	Undetermined	Undetermined	Undetermined	38.00159	Undetermined	Undetermined	Undetermined	Undetermined
hsa-miR-433	Undetermined	Undetermined	32.995155	31.984612	34.00342	31.950945	31.965506	33.974667
hsa-miR-450a	Undetermined	Undetermined	Undetermined	Undetermined	Undetermined	Undetermined	34.976303	Undetermined
hsa-miR-450b-5p	Undetermined	Undetermined	33.993633	Undetermined	Undetermined	Undetermined	33.97331	34.90731
hsa-miR-452	Undetermined	Undetermined	33.98367	Undetermined	Undetermined	34.993774	32.98519	34.97465
hsa-miR-454	Undetermined	Undetermined	31.951807	32.950054	Undetermined	30.953392	33.955647	33.97216
hsa-miR-455-3p	Undetermined	Undetermined	Undetermined	Undetermined	Undetermined	34.006805	Undetermined	33.953896
hsa-miR-455	Undetermined	Undetermined	Undetermined	33.970512	35.99907	32.96124	34.992233	32.974987
hsa-miR-483-5p	Undetermined	Undetermined	29.942142	29.965483	30.978148	28.961926	27.946638	28.95587
hsa-miR-484	Undetermined	Undetermined	28.974771	27.968346	27.945969	25.954563	26.978737	27.97922
hsa-miR-485-3p	Undetermined	Undetermined	32.983353	31.995752	31.987753	29.970488	29.96249	30.971727
hsa-miR-487a	Undetermined	Undetermined	Undetermined	33.96159	Undetermined	Undetermined	34.00494	Undetermined
hsa-miR-487b	Undetermined	Undetermined	32.969585	32.989166	33.980267	30.974592	31.979746	33.990913
hsa-miR-490	Undetermined	Undetermined	Undetermined	37.969467	Undetermined	33.025314	33.99521	33.971203
mmu-miR-491	Undetermined	Undetermined	33.969677	31.9597	33.979473	32.967064	32.982178	33.95828
hsa-miR-493	Undetermined	Undetermined	34.979046	Undetermined	Undetermined	32.98663	Undetermined	Undetermined
hsa-miR-494	Undetermined	Undetermined	32.98535	32.991154	33.983437	32.98218	31.96803	32.985886
mmu-miR-495	Undetermined	Undetermined	32.992	30.966305	31.960434	29.981737	29.971241	30.959265
hsa-miR-502-3p	Undetermined	Undetermined	35.962315	35.97518	Undetermined	Undetermined	Undetermined	Undetermined
hsa-miR-503	Undetermined	Undetermined	Undetermined	Undetermined	Undetermined	Undetermined	35.01191	35.01625
hsa-miR-517a	Undetermined	Undetermined	Undetermined	Undetermined	35.983128	Undetermined	Undetermined	Undetermined
hsa-miR-517c	Undetermined	Undetermined	Undetermined	Undetermined	Undetermined	37.993877	Undetermined	Undetermined
hsa-miR-518a-5p	Undetermined	Undetermined	Undetermined	Undetermined	Undetermined	Undetermined	Undetermined	35.973377
hsa-miR-518d	Undetermined	Undetermined	Undetermined	33.98767	Undetermined	32.90044	33.000946	32.95726
hsa-miR-518e	Undetermined	Undetermined	Undetermined	Undetermined	Undetermined	Undetermined	Undetermined	36.96769
hsa-miR-518f	Undetermined	Undetermined	Undetermined	Undetermined	Undetermined	Undetermined	Undetermined	38.024002
hsa-miR-519a	Undetermined	Undetermined	Undetermined	37.99704	38.009716	Undetermined	Undetermined	Undetermined
hsa-miR-519d	Undetermined	Undetermined	39.063206	Undetermined	37.91707	38.008667	Undetermined	Undetermined
hsa-miR-523	Undetermined	Undetermined	Undetermined	Undetermined	Undetermined	Undetermined	Undetermined	36.06414
hsa-miR-532-3p	Undetermined	Undetermined	Undetermined	34.986275	35.97492	32.978325	32.985672	Undetermined
hsa-miR-532	Undetermined	Undetermined	37.996037	34.001945	37.987473	34.986256	34.98724	38.027935
hsa-miR-539	Undetermined	Undetermined	32.960777	31.963537	32.970367	29.951153	30.981792	31.978561
hsa-miR-542-5p	Undetermined	Undetermined	Undetermined	Undetermined	Undetermined	38.0307	Undetermined	Undetermined
hsa-miR-545	Undetermined	Undetermined	Undetermined	Undetermined	Undetermined	Undetermined	36.027416	Undetermined
hsa-miR-548a	Undetermined	Undetermined	34.95557	Undetermined	36.961163	Undetermined	Undetermined	35.932102
hsa-miR-548c	Undetermined	Undetermined	34.965893	34.98063	34.966743	Undetermined	34.9825	36.975708
hsa-miR-548c-5p	Undetermined	Undetermined	Undetermined	Undetermined	Undetermined	Undetermined	Undetermined	35.983723
hsa-miR-570	Undetermined	Undetermined	Undetermined	Undetermined	Undetermined	Undetermined	34.93849	Undetermined
hsa-miR-574-3p	Undetermined	Undetermined	26.959072	25.945208	26.985758	25.973297	25.979326	26.972755
hsa-miR-576-3p	Undetermined	Undetermined	35.989433	Undetermined	Undetermined	Undetermined	Undetermined	Undetermined
hsa-miR-590-5p	Undetermined	Undetermined	33.965496	32.958748	33.967487	31.987387	31.952728	34.966454
hsa-miR-597	Undetermined	Undetermined	Undetermined	32.971466	33.98037	32.97294	34.972584	Undetermined
hsa-miR-598	Undetermined	Undetermined	34.964653	34.011272	Undetermined	33.97095	33.964733	33.98958
hsa-miR-616	Undetermined	Undetermined	Undetermined	Undetermined	Undetermined	Undetermined	33.943825	Undetermined
hsa-miR-625	Undetermined	Undetermined	Undetermined	36.95076	Undetermined	Undetermined	Undetermined	Undetermined
hsa-miR-627	Undetermined	Undetermined	Undetermined	Undetermined	Undetermined	Undetermined	38.973442	Undetermined
hsa-miR-628-5p	Undetermined	Undetermined	33.944447	Undetermined	35.966656	34.961132	34.95905	Undetermined
hsa-miR-629	Undetermined	Undetermined	Undetermined	35.971268	Undetermined	Undetermined	Undetermined	Undetermined
hsa-miR-636	Undetermined	Undetermined	32.928066	Undetermined	33.96394	Undetermined	28.942362	32.954273
hsa-miR-642	Undetermined	Undetermined	Undetermined	Undetermined	Undetermined	32.969784	36.981678	35.975857
hsa-miR-652	Undetermined	Undetermined	Undetermined	Undetermined	Undetermined	37.955307	38.00805	Undetermined
hsa-miR-655	Undetermined	Undetermined	34.97172	33.94657	37.981873	32.980907	32.9741	38.91529
hsa-miR-660	Undetermined	Undetermined	32.101738	35.023476	Undetermined	34.057808	32.966385	33.97625
hsa-miR-671-3p	Undetermined	Undetermined	Undetermined	33.970684	35.96885	33.9615	33.997772	34.00904
hsa-miR-708	Undetermined	Undetermined	33.979702	34.999973	Undetermined	31.961088	32.97895	32.981068
hsa-miR-744	Undetermined	Undetermined	32.992947	31.956675	34.987423	31.971127	30.955885	32.978954
hsa-miR-758	Undetermined	Undetermined	33.971138	33.992546	Undetermined	Undetermined	32.980816	34.98689
hsa-miR-885-5p	Undetermined	Undetermined	Undetermined	36.033188	Undetermined	Undetermined	Undetermined	Undetermined
hsa-miR-886-3p	Undetermined	Undetermined	32.971157	31.96753	34.954124	Undetermined	32.97261	Undetermined
hsa-miR-886-5p	Undetermined	Undetermined	30.97215	30.982733	31.986885	30.998804	29.981888	30.98769
hsa-miR-889	Undetermined	Undetermined	Undetermined	33.985123	34.970264	32.966934	33.96439	34.985043
hsa-miR-212	Undetermined	Undetermined	33.989742	37.024414	32.993095	32.99617	32.965366	34.995594
hsa-miR-376c	Undetermined	Undetermined	29.988115	29.970171	32.00267	28.985094	28.981604	30.977646
hsa-miR-520b	Undetermined	Undetermined	Undetermined	Undetermined	Undetermined	Undetermined	37.960304	Undetermined
